# Supplementary material for: Double Perovskite LaFe1−xNixO3 Coated with Sea Urchin-like Gold Nanoparticles Using Electrophoresis as the Photoelectrochemical Electrode to Enhance H2 Production via Surface Plasmon Resonance Effect
Source: Nanomaterials (Basel). 2022 Feb 12;12(4):622. doi: 10.3390/nano12040622 (PMC8876238; doi:10.3390/nano12040622)
Supplement: Supplementary file 1 [file nanomaterials-12-00622-s001.zip]

Archive with 1 entries (1 files):
- nanomaterials-1592449-supplementary.pdf
